# Supplementary material for: Burden and predictors of anxiety disorder among HIV patients on ART in Nairobi Kenya
Source: PLOS Ment Health. 2024 Jul 1;1(2):e0000072. doi: 10.1371/journal.pmen.0000072 (PMC12798568; doi:10.1371/journal.pmen.0000072)
Supplement: S1 Data — (XLSX) [file pmen.0000072.s002.xlsx]

## Sheet: Sheet1
gender	age_years	edu	marital_status	emp_status	spouse_occupation	hhold_18	art_regimen	art_years	last_vl	last_cd4	tb_hist	comorb	total_anxiety_score	tac_new_1
female	38	primary_school_completed	married	unemployed	casual_job	2	second_line	6	< 50	>= 500	yes	no	2	no_anxiety
male	54	college_university_completed	married	other	self_employed	3	first_line	19	< 50	>= 500	yes	yes	0	no_anxiety
female	42	refused	divorced	pnp_employment	no_response	2	first_line	10	< 50	>= 500	no	no	24	anxiety
male	50	primary_school_completed	married	pnp_employment	self_employed	2	first_line	12	< 50	>= 500	yes	no	0	no_anxiety
female	42	postgraduate_degree	separated	other	no_response	6	first_line	1	dont_know	>= 500	no	no	11	anxiety
female	54	college_university_completed	never_married	unemployed	no_response	5	first_line	5	>= 50	>= 500	no	no	1	no_anxiety
male	50	postgraduate_degree	married	pnp_employment	salaried_job	3	first_line	16	>= 50	>= 500	no	no	1	no_anxiety
male	40	postgraduate_degree	married	pnp_employment	salaried_job	3	first_line	8	< 50	< 500	no	no	0	no_anxiety
male	59	primary_school_completed	married	other	self_employed	2	first_line	18	< 50	>= 500	yes	no	5	no_anxiety
male	49	postgraduate_degree	married	pnp_employment	salaried_job	5	first_line	19	< 50	>= 500	no	no	0	no_anxiety
female	26	primary_school_completed	married	casual_labourer	casual_job	2	first_line	1	>= 50	< 500	no	no	1	no_anxiety
male	48	postgraduate_degree	married	pnp_employment	salaried_job	4	first_line	9	< 50	>= 500	no	no	0	no_anxiety
male	20	secondary_school_completed	never_married	contract_employment	no_response	5	second_line	18	>= 50	>= 500	no	no	3	no_anxiety
female	62	less_primary_school	never_married	unemployed	no_response	8	first_line	18	< 50	>= 500	no	no	13	anxiety
male	50	postgraduate_degree	married	pnp_employment	self_employed	4	second_line	17	< 50	>= 500	yes	yes	18	anxiety
male	57	secondary_school_completed	married	other	no_response	2	first_line	3	< 50	>= 500	no	no	4	no_anxiety
female	46	postgraduate_degree	married	pnp_employment	salaried_job	4	first_line	14	< 50	>= 500	no	no	9	anxiety
female	32	secondary_school_completed	married	contract_employment	casual_job	2	first_line	9	< 50	>= 500	no	no	20	anxiety
female	39	college_university_completed	married	casual_labourer	self_employed	3	first_line	15	< 50	>= 500	no	no	2	no_anxiety
male	53	secondary_school_completed	never_married	other	self_employed	8	first_line	17	< 50	>= 500	no	no	11	anxiety
female	23	college_university_completed	never_married	other	no_response	2	first_line	16	< 50	>= 500	no	no	26	anxiety
female	49	primary_school_completed	married	unemployed	casual_job	3	first_line	18	< 50	>= 500	yes	yes	3	no_anxiety
male	53	college_university_completed	married	contract_employment	unemployed	3	first_line	14	< 50	>= 500	no	no	17	anxiety
female	42	primary_school_completed	widowed	unemployed	no_response	4	first_line	15	< 50	>= 500	yes	no	3	no_anxiety
male	59	college_university_completed	widowed	other	no_response	3	first_line	8	< 50	>= 500	no	no	21	anxiety
female	36	primary_school_completed	married	casual_labourer	casual_job	2	first_line	0	dont_know	>= 500	no	no	5	no_anxiety
female	46	refused	married	pnp_employment	salaried_job	3	first_line	10	< 50	>= 500	no	no	2	no_anxiety
male	52	postgraduate_degree	divorced	other	no_response	3	first_line	8	< 50	>= 500	no	no	1	no_anxiety
female	40	college_university_completed	widowed	other	no_response	3	first_line	19	< 50	>= 500	no	no	0	no_anxiety
female	20	secondary_school_completed	never_married	pnp_employment	no_response	1	second_line	16	>= 50	< 500	no	yes	13	anxiety
female	32	secondary_school_completed	married	contract_employment	casual_job	3	first_line	8	< 50	>= 500	no	no	0	no_anxiety
female	23	secondary_school_completed	never_married	unemployed	no_response	3	first_line	15	>= 50	>= 500	no	no	4	no_anxiety
female	33	college_university_completed	married	contract_employment	casual_job	2	first_line	2	< 50	>= 500	no	no	15	anxiety
female	40	postgraduate_degree	married	other	salaried_job	3	first_line	7	< 50	>= 500	yes	no	4	no_anxiety
female	58	primary_school_completed	divorced	unemployed	no_response	1	second_line	15	< 50	>= 500	yes	no	4	no_anxiety
female	53	postgraduate_degree	married	other	salaried_job	5	first_line	19	< 50	>= 500	no	yes	19	anxiety
male	43	postgraduate_degree	married	pnp_employment	salaried_job	3	first_line	17	>= 50	>= 500	no	no	1	no_anxiety
female	46	college_university_completed	married	unemployed	salaried_job	5	first_line	8	< 50	>= 500	no	no	4	no_anxiety
male	46	college_university_completed	married	other	self_employed	4	first_line	8	< 50	>= 500	no	yes	17	anxiety
female	32	college_university_completed	separated	contract_employment	no_response	2	first_line	10	< 50	>= 500	no	no	14	anxiety
female	46	postgraduate_degree	separated	contract_employment	no_response	2	first_line	17	< 50	>= 500	yes	no	13	anxiety
female	71	primary_school_completed	widowed	other	no_response	1	first_line	18	< 50	>= 500	no	no	10	anxiety
male	59	college_university_completed	married	pnp_employment	salaried_job	5	first_line	19	< 50	>= 500	yes	no	9	anxiety
female	55	postgraduate_degree	widowed	other	no_response	3	first_line	19	< 50	>= 500	no	no	14	anxiety
female	50	primary_school_completed	married	unemployed	casual_job	2	second_line	10	>= 50	>= 500	no	no	7	no_anxiety
female	57	primary_school_completed	married	unemployed	casual_job	2	first_line	21	< 50	>= 500	yes	yes	7	no_anxiety
male	44	primary_school_completed	married	casual_labourer	unemployed	2	second_line	15	>= 50	>= 500	no	no	7	no_anxiety
female	44	primary_school_completed	separated	casual_labourer	no_response	3	first_line	19	>= 50	>= 500	yes	no	0	no_anxiety
female	43	college_university_completed	separated	casual_labourer	no_response	2	first_line	12	>= 50	>= 500	no	no	6	no_anxiety
male	42	primary_school_completed	divorced	casual_labourer	no_response	4	first_line	4	>= 50	>= 500	no	no	13	anxiety
female	28	secondary_school_completed	married	casual_labourer	casual_job	2	first_line	2	>= 50	>= 500	no	no	0	no_anxiety
female	65	no_formal_education	widowed	unemployed	no_response	2	first_line	17	< 50	>= 500	no	no	12	anxiety
male	50	college_university_completed	married	other	self_employed	2	first_line	14	< 50	>= 500	no	no	7	no_anxiety
female	34	secondary_school_completed	married	other	salaried_job	2	first_line	7	< 50	>= 500	yes	no	7	no_anxiety
female	48	college_university_completed	married	other	casual_job	2	first_line	18	< 50	< 500	no	no	0	no_anxiety
male	60	secondary_school_completed	married	casual_labourer	unemployed	2	second_line	18	>= 50	< 500	no	no	2	no_anxiety
male	58	college_university_completed	married	casual_labourer	no_response	3	first_line	19	< 50	>= 500	no	yes	1	no_anxiety
male	45	primary_school_completed	widowed	casual_labourer	no_response	4	first_line	4	< 50	>= 500	no	no	5	no_anxiety
male	43	postgraduate_degree	married	contract_employment	salaried_job	1	first_line	2	dont_know	>= 500	yes	no	4	no_anxiety
female	40	primary_school_completed	cohabiting	casual_labourer	no_response	2	first_line	16	< 50	>= 500	no	no	14	anxiety
female	50	college_university_completed	married	pnp_employment	no_response	2	first_line	11	< 50	>= 500	no	no	13	anxiety
male	28	postgraduate_degree	married	contract_employment	unemployed	2	second_line	18	>= 50	>= 500	no	no	4	no_anxiety
male	45	college_university_completed	married	other	self_employed	3	first_line	3	< 50	>= 500	no	no	4	no_anxiety
female	57	primary_school_completed	married	other	self_employed	2	first_line	18	< 50	>= 500	no	no	18	anxiety
female	51	postgraduate_degree	divorced	contract_employment	no_response	4	second_line	11	< 50	>= 500	no	no	7	no_anxiety
male	52	college_university_completed	married	contract_employment	salaried_job	3	first_line	14	< 50	>= 500	no	no	5	no_anxiety
female	37	primary_school_completed	separated	casual_labourer	no_response	3	first_line	1	< 50	>= 500	yes	no	2	no_anxiety
male	35	postgraduate_degree	married	contract_employment	salaried_job	2	first_line	15	< 50	< 500	no	no	0	no_anxiety
male	21	college_university_completed	never_married	unemployed	no_response	3	first_line	16	< 50	>= 500	no	no	1	no_anxiety
female	22	postgraduate_degree	never_married	unemployed	no_response	4	second_line	18	< 50	>= 500	no	no	5	no_anxiety
female	40	postgraduate_degree	married	other	self_employed	3	first_line	15	< 50	>= 500	no	no	21	anxiety
male	61	secondary_school_completed	married	casual_labourer	casual_job	5	first_line	14	>= 50	>= 500	yes	no	2	no_anxiety
male	45	primary_school_completed	never_married	unemployed	no_response	1	first_line	3	< 50	>= 500	no	yes	7	no_anxiety
female	38	college_university_completed	separated	contract_employment	no_response	2	first_line	12	< 50	>= 500	no	no	2	no_anxiety
male	55	college_university_completed	widowed	contract_employment	no_response	5	first_line	10	< 50	>= 500	no	no	8	anxiety
female	47	primary_school_completed	married	unemployed	salaried_job	6	first_line	18	< 50	>= 500	yes	yes	26	anxiety
female	51	college_university_completed	married	unemployed	self_employed	3	first_line	11	< 50	>= 500	no	no	13	anxiety
male	56	refused	married	pnp_employment	self_employed	3	first_line	10	< 50	< 500	yes	no	0	no_anxiety
female	53	college_university_completed	divorced	other	no_response	2	first_line	6	< 50	>= 500	no	no	13	anxiety
male	63	college_university_completed	married	contract_employment	self_employed	3	first_line	8	< 50	>= 500	yes	no	18	anxiety
male	64	primary_school_completed	married	unemployed	no_response	4	first_line	18	< 50	>= 500	no	yes	2	no_anxiety
female	42	primary_school_completed	never_married	casual_labourer	no_response	1	first_line	9	< 50	>= 500	no	no	1	no_anxiety
female	63	primary_school_completed	widowed	unemployed	no_response	3	first_line	17	< 50	>= 500	no	no	5	no_anxiety
male	50	primary_school_completed	married	casual_labourer	casual_job	2	first_line	19	< 50	>= 500	yes	no	5	no_anxiety
male	44	secondary_school_completed	married	unemployed	self_employed	6	first_line	14	< 50	>= 500	no	no	2	no_anxiety
male	20	postgraduate_degree	never_married	unemployed	no_response	2	second_line	15	>= 50	>= 500	no	no	1	no_anxiety
male	53	college_university_completed	married	other	self_employed	3	first_line	8	< 50	>= 500	no	no	0	no_anxiety
male	21	postgraduate_degree	never_married	unemployed	no_response	2	first_line	13	< 50	>= 500	no	no	0	no_anxiety
male	46	college_university_completed	married	contract_employment	self_employed	3	first_line	11	< 50	>= 500	no	no	0	no_anxiety
male	49	postgraduate_degree	widowed	pnp_employment	no_response	2	first_line	18	< 50	>= 500	yes	yes	0	no_anxiety
male	65	college_university_completed	widowed	other	no_response	5	second_line	18	< 50	>= 500	no	no	12	anxiety
male	73	no_formal_education	married	other	self_employed	7	second_line	21	< 50	>= 500	yes	no	8	anxiety
female	49	college_university_completed	widowed	casual_labourer	no_response	3	first_line	19	< 50	>= 500	yes	no	1	no_anxiety
male	57	college_university_completed	married	other	self_employed	4	first_line	4	< 50	< 500	yes	no	3	no_anxiety
male	54	no_formal_education	married	other	self_employed	3	first_line	10	< 50	>= 500	no	yes	14	anxiety
male	30	college_university_completed	married	casual_labourer	unemployed	2	first_line	6	< 50	>= 500	no	no	3	no_anxiety
female	39	postgraduate_degree	married	pnp_employment	salaried_job	3	first_line	4	< 50	>= 500	no	no	2	no_anxiety
female	34	secondary_school_completed	never_married	casual_labourer	no_response	2	first_line	7	< 50	>= 500	yes	no	5	no_anxiety
female	50	primary_school_completed	never_married	casual_labourer	no_response	4	first_line	19	< 50	>= 500	yes	yes	8	anxiety
female	55	primary_school_completed	married	casual_labourer	self_employed	2	first_line	18	< 50	>= 500	yes	no	3	no_anxiety
male	54	postgraduate_degree	separated	pnp_employment	no_response	2	first_line	15	< 50	>= 500	no	no	7	no_anxiety
female	25	secondary_school_completed	married	unemployed	self_employed	2	first_line	3	>= 50	>= 500	no	no	1	no_anxiety
male	54	secondary_school_completed	married	other	self_employed	4	first_line	13	< 50	>= 500	yes	no	0	no_anxiety
female	61	primary_school_completed	widowed	casual_labourer	no_response	3	first_line	11	< 50	>= 500	no	no	5	no_anxiety
male	26	postgraduate_degree	married	pnp_employment	casual_job	2	first_line	2	< 50	< 500	no	no	3	no_anxiety
female	38	secondary_school_completed	separated	casual_labourer	casual_job	2	first_line	19	< 50	>= 500	yes	no	1	no_anxiety
male	54	secondary_school_completed	married	casual_labourer	casual_job	4	first_line	10	< 50	>= 500	yes	no	7	no_anxiety
male	51	college_university_completed	married	pnp_employment	unemployed	3	first_line	13	< 50	>= 500	no	no	4	no_anxiety
female	53	primary_school_completed	married	casual_labourer	casual_job	2	first_line	17	< 50	>= 500	no	no	4	no_anxiety
female	39	primary_school_completed	married	other	self_employed	2	first_line	8	< 50	>= 500	yes	no	14	anxiety
male	51	primary_school_completed	married	casual_labourer	casual_job	2	first_line	4	< 50	>= 500	no	no	1	no_anxiety
male	25	postgraduate_degree	never_married	other	no_response	1	second_line	18	< 50	>= 500	yes	no	9	anxiety
female	53	primary_school_completed	widowed	contract_employment	no_response	0	first_line	18	>= 50	>= 500	no	no	8	anxiety
female	49	postgraduate_degree	married	contract_employment	salaried_job	3	first_line	8	>= 50	>= 500	no	no	0	no_anxiety
female	54	postgraduate_degree	divorced	other	no_response	3	first_line	14	< 50	>= 500	no	no	13	anxiety
female	57	less_primary_school	married	casual_labourer	self_employed	3	first_line	11	< 50	>= 500	no	no	3	no_anxiety
male	47	postgraduate_degree	married	contract_employment	self_employed	3	first_line	15	< 50	>= 500	yes	no	9	anxiety
female	55	college_university_completed	widowed	pnp_employment	unemployed	4	first_line	19	< 50	< 500	no	yes	0	no_anxiety
female	39	college_university_completed	separated	casual_labourer	no_response	2	second_line	18	< 50	>= 500	yes	yes	4	no_anxiety
male	74	refused	widowed	other	no_response	3	first_line	1	< 50	< 500	no	yes	11	anxiety
male	50	secondary_school_completed	married	unemployed	unemployed	3	first_line	13	< 50	>= 500	no	no	5	no_anxiety
male	32	primary_school_completed	never_married	casual_labourer	no_response	1	first_line	6	< 50	>= 500	no	no	5	no_anxiety
female	62	primary_school_completed	widowed	unemployed	no_response	2	first_line	20	< 50	>= 500	yes	no	2	no_anxiety
male	21	postgraduate_degree	never_married	unemployed	no_response	1	second_line	10	>= 50	>= 500	no	no	0	no_anxiety
male	58	primary_school_completed	married	casual_labourer	unemployed	1	first_line	18	< 50	>= 500	yes	yes	3	no_anxiety
female	32	college_university_completed	never_married	casual_labourer	no_response	2	first_line	9	< 50	>= 500	yes	no	1	no_anxiety
female	49	no_formal_education	married	casual_labourer	casual_job	4	first_line	5	< 50	>= 500	yes	no	0	no_anxiety
female	33	college_university_completed	married	casual_labourer	casual_job	2	first_line	6	>= 50	>= 500	no	no	0	no_anxiety
female	51	secondary_school_completed	widowed	other	no_response	1	first_line	9	< 50	>= 500	no	no	13	anxiety
male	52	college_university_completed	married	casual_labourer	casual_job	1	first_line	7	>= 50	>= 500	no	no	1	no_anxiety
female	57	college_university_completed	separated	unemployed	no_response	2	first_line	13	< 50	>= 500	no	no	3	no_anxiety
female	48	postgraduate_degree	married	unemployed	self_employed	2	first_line	18	< 50	>= 500	yes	no	2	no_anxiety
male	53	postgraduate_degree	married	other	salaried_job	1	first_line	18	< 50	>= 500	yes	no	1	no_anxiety
female	48	college_university_completed	married	pnp_employment	salaried_job	4	first_line	3	< 50	>= 500	no	no	3	no_anxiety
female	52	college_university_completed	divorced	other	no_response	4	first_line	9	< 50	>= 500	no	no	2	no_anxiety
male	20	postgraduate_degree	never_married	unemployed	no_response	1	second_line	19	< 50	>= 500	no	no	0	no_anxiety
male	54	college_university_completed	widowed	casual_labourer	no_response	3	third_line	21	>= 50	>= 500	no	no	2	no_anxiety
female	24	postgraduate_degree	never_married	contract_employment	no_response	1	second_line	22	>= 50	>= 500	no	no	0	no_anxiety
male	18	college_university_completed	never_married	unemployed	no_response	4	second_line	13	>= 50	>= 500	no	no	3	no_anxiety
male	68	postgraduate_degree	married	other	self_employed	2	first_line	20	< 50	>= 500	yes	no	1	no_anxiety
female	60	no_formal_education	widowed	casual_labourer	no_response	6	first_line	2	< 50	>= 500	no	no	13	anxiety
female	46	primary_school_completed	separated	casual_labourer	no_response	1	second_line	17	>= 50	>= 500	no	no	1	no_anxiety
female	38	primary_school_completed	married	unemployed	self_employed	2	first_line	4	< 50	>= 500	no	no	12	anxiety
female	48	postgraduate_degree	married	contract_employment	salaried_job	3	second_line	19	>= 50	>= 500	no	no	0	no_anxiety
female	49	postgraduate_degree	married	pnp_employment	salaried_job	4	first_line	5	>= 50	>= 500	no	no	0	no_anxiety
female	34	college_university_completed	married	other	salaried_job	2	first_line	4	< 50	>= 500	no	no	5	no_anxiety
female	39	primary_school_completed	widowed	casual_labourer	casual_job	5	first_line	10	< 50	>= 500	no	no	9	anxiety
male	65	college_university_completed	married	other	unemployed	4	first_line	19	< 50	>= 500	no	no	7	no_anxiety
female	61	no_formal_education	widowed	other	no_response	3	first_line	19	< 50	>= 500	yes	yes	17	anxiety
female	89	no_formal_education	widowed	other	no_response	6	first_line	1	< 50	>= 500	no	yes	16	anxiety
female	55	postgraduate_degree	never_married	pnp_employment	no_response	3	second_line	16	>= 50	>= 500	yes	no	1	no_anxiety
female	29	primary_school_completed	married	casual_labourer	salaried_job	3	first_line	2	< 50	>= 500	no	no	4	no_anxiety
female	60	college_university_completed	widowed	contract_employment	no_response	2	first_line	18	< 50	>= 500	yes	no	6	no_anxiety
female	30	postgraduate_degree	married	unemployed	salaried_job	2	first_line	16	< 50	>= 500	yes	no	0	no_anxiety
female	54	no_formal_education	never_married	other	no_response	2	first_line	7	< 50	>= 500	yes	no	4	no_anxiety
male	43	college_university_completed	married	casual_labourer	casual_job	2	first_line	1	dont_know	>= 500	yes	no	4	no_anxiety
male	49	postgraduate_degree	married	other	unemployed	3	first_line	19	< 50	>= 500	yes	yes	1	no_anxiety
male	49	postgraduate_degree	married	other	salaried_job	3	first_line	19	< 50	>= 500	no	yes	0	no_anxiety
female	55	postgraduate_degree	married	other	self_employed	4	first_line	18	< 50	>= 500	no	no	15	anxiety
male	50	secondary_school_completed	married	casual_labourer	self_employed	3	second_line	14	< 50	>= 500	no	no	9	anxiety
female	37	primary_school_completed	separated	casual_labourer	casual_job	4	first_line	1	dont_know	>= 500	no	no	8	anxiety
female	49	postgraduate_degree	never_married	unemployed	no_response	1	second_line	10	>= 50	>= 500	no	no	3	no_anxiety
female	68	secondary_school_completed	widowed	other	no_response	5	first_line	17	< 50	>= 500	yes	no	9	anxiety
female	43	postgraduate_degree	separated	contract_employment	no_response	3	first_line	16	< 50	>= 500	no	no	3	no_anxiety
male	58	primary_school_completed	married	casual_labourer	self_employed	2	first_line	8	< 50	>= 500	no	yes	5	no_anxiety
female	42	primary_school_completed	divorced	casual_labourer	no_response	1	second_line	12	< 50	>= 500	no	no	9	anxiety
male	25	postgraduate_degree	never_married	contract_employment	no_response	1	first_line	6	< 50	>= 500	no	no	0	no_anxiety
female	57	college_university_completed	married	unemployed	unemployed	5	first_line	16	< 50	>= 500	yes	yes	5	no_anxiety
male	51	college_university_completed	married	other	self_employed	3	first_line	15	< 50	>= 500	yes	yes	20	anxiety
male	35	college_university_completed	married	contract_employment	unemployed	2	first_line	13	< 50	>= 500	no	no	2	no_anxiety
male	65	college_university_completed	married	other	unemployed	5	first_line	17	< 50	>= 500	no	yes	12	anxiety
female	49	primary_school_completed	married	unemployed	salaried_job	3	first_line	19	< 50	>= 500	no	no	5	no_anxiety
female	47	no_formal_education	divorced	casual_labourer	no_response	1	first_line	19	< 50	>= 500	yes	no	5	no_anxiety
female	50	primary_school_completed	never_married	unemployed	no_response	2	first_line	12	< 50	>= 500	no	no	12	anxiety
female	46	primary_school_completed	widowed	unemployed	no_response	1	first_line	8	< 50	>= 500	no	no	4	no_anxiety
female	50	secondary_school_completed	separated	casual_labourer	no_response	3	first_line	21	>= 50	>= 500	no	no	1	no_anxiety
female	40	college_university_completed	married	other	salaried_job	3	first_line	7	< 50	>= 500	no	no	6	no_anxiety
female	20	postgraduate_degree	never_married	unemployed	no_response	6	second_line	12	>= 50	< 500	yes	no	7	no_anxiety
male	56	secondary_school_completed	married	contract_employment	unemployed	2	first_line	17	< 50	>= 500	no	no	0	no_anxiety
female	20	postgraduate_degree	never_married	unemployed	no_response	2	second_line	19	>= 50	>= 500	no	no	10	anxiety
male	47	college_university_completed	married	other	self_employed	3	first_line	1	< 50	< 500	no	no	0	no_anxiety
female	43	less_primary_school	married	unemployed	unemployed	4	first_line	8	< 50	>= 500	yes	no	2	no_anxiety
female	53	primary_school_completed	married	casual_labourer	unemployed	2	first_line	1	dont_know	>= 500	yes	yes	0	no_anxiety
female	38	primary_school_completed	never_married	casual_labourer	no_response	2	first_line	5	>= 50	>= 500	no	yes	2	no_anxiety
male	60	postgraduate_degree	married	other	self_employed	5	first_line	12	< 50	>= 500	yes	no	7	no_anxiety
female	36	primary_school_completed	separated	casual_labourer	no_response	2	second_line	10	< 50	>= 500	no	no	1	no_anxiety
female	47	primary_school_completed	widowed	other	no_response	13	second_line	13	>= 50	>= 500	no	yes	14	anxiety
female	32	college_university_completed	never_married	contract_employment	no_response	2	second_line	20	< 50	>= 500	no	no	3	no_anxiety
female	48	postgraduate_degree	widowed	pnp_employment	no_response	2	first_line	20	< 50	>= 500	no	no	0	no_anxiety
male	34	college_university_completed	separated	contract_employment	no_response	1	first_line	5	< 50	>= 500	no	no	5	no_anxiety
female	32	college_university_completed	separated	casual_labourer	no_response	1	first_line	5	< 50	>= 500	no	no	0	no_anxiety
male	51	secondary_school_completed	widowed	other	no_response	2	second_line	15	< 50	>= 500	yes	yes	0	no_anxiety
female	54	secondary_school_completed	married	casual_labourer	self_employed	2	second_line	10	< 50	>= 500	no	no	2	no_anxiety
female	50	college_university_completed	married	unemployed	self_employed	2	first_line	23	< 50	>= 500	yes	yes	1	no_anxiety
female	26	secondary_school_completed	never_married	casual_labourer	no_response	3	first_line	3	< 50	>= 500	no	no	0	no_anxiety
female	54	postgraduate_degree	widowed	pnp_employment	no_response	3	first_line	17	< 50	>= 500	no	no	8	anxiety
female	51	secondary_school_completed	married	casual_labourer	self_employed	2	second_line	19	>= 50	>= 500	no	no	1	no_anxiety
male	58	secondary_school_completed	separated	casual_labourer	no_response	3	first_line	1	dont_know	< 500	yes	yes	7	no_anxiety
female	39	college_university_completed	separated	contract_employment	no_response	2	second_line	6	< 50	>= 500	yes	yes	6	no_anxiety
female	54	college_university_completed	widowed	other	no_response	4	first_line	13	< 50	>= 500	yes	no	18	anxiety
female	37	postgraduate_degree	divorced	contract_employment	no_response	1	first_line	7	< 50	>= 500	no	yes	26	anxiety
female	48	postgraduate_degree	divorced	pnp_employment	salaried_job	2	first_line	13	< 50	>= 500	no	no	14	anxiety
female	35	primary_school_completed	separated	casual_labourer	no_response	3	first_line	6	< 50	>= 500	yes	no	1	no_anxiety
male	39	secondary_school_completed	married	contract_employment	self_employed	2	first_line	12	< 50	>= 500	no	no	0	no_anxiety
female	49	postgraduate_degree	married	pnp_employment	salaried_job	3	first_line	2	dont_know	>= 500	no	yes	4	no_anxiety
